# Supplementary material for: Flight behaviour of malaria mosquitoes around odour-baited traps: capture and escape dynamics
Source: R Soc Open Sci. 2018 Aug 8;5(8):180246. doi: 10.1098/rsos.180246 (PMC6124112; doi:10.1098/rsos.180246)
Supplement: Supplementary material [file rsos180246supp1.zip]

Archive with 1 entries (1 files):
- rsos180246supp1.7z
